# Supplementary material for: In Vivo Activity of Metal Complexes Containing 1,10-Phenanthroline and 3,6,9-Trioxaundecanedioate Ligands against Pseudomonas aeruginosa Infection in Galleria mellonella Larvae
Source: Biomedicines. 2022 Jan 21;10(2):222. doi: 10.3390/biomedicines10020222 (PMC8869450; doi:10.3390/biomedicines10020222)
Supplement: Supplementary file 1 [file biomedicines-10-00222-s001.zip]

Archive with 1 entries (1 files):
- biomedicines-1521651-supplementary.pdf
